# Supplementary material for: Improving economic access to healthy diets in first nations communities in high-income, colonised countries: a systematic scoping review
Source: Nutr J. 2024 Jan 16;23:10. doi: 10.1186/s12937-023-00895-0 (PMC10790425; doi:10.1186/s12937-023-00895-0)
Supplement: Supplementary file 2 — Additional file 2. Data extraction spreadsheets (XLSX 52 kb). [file 12937_2023_895_MOESM2_ESM.xlsx]

## Sheet: Sheet1
Study details										Data / evaluation
First author, year of publication	Country	Setting	Population [per article]	Study design	Focus: increasing HH income or resources	Focus: decreasing cost of healthy food	Aim of intervention (or of study)	Policy or intervention details	Policy/int lead	Data / measures	Process	Impact	Outcomes	Barriers to effectiveness	Enablers of effectiveness	Recommendations	Other data of interest	So what?
First author, year of publication	Country setting	Remote, Rural, Urban, Island, General/national or not specified (NS)	Aboriginal and/or Torres Strait Islander (ATSI); Māori (M); Native Canadian (NC) - incl Inuit, Metis; Native American (NA), American Indian (AI) or Alaska Native (AN)		Income; food vouchers; food provision; traditional food (improving household economics OR for consumption, reducing diet costs)	Price discount/subsidies; tax/es; subsidies (food supply); store management	Objective/aim of the policy/intervention as described by authors	As described by authors	Partnership/co-design (P); Government (G) - specify agency or dept; NGO; Community; Other (specify)		Implemented as intended; reach	Change in knowledge, attitude, beliefs, awareness	Change in economic access, affordability of healthy food, food purchases or consumption	As reported by authors	As reported by authors	Authors' recommendations
Ahmed, 2020	USA	Rural (Montana - Flathead Reservation)	Native American (Confederated Salish and Kootenai Tribes); n=19 adults (low-income and low FS)	Pre- and post-intervention	Food provision (F&V)		To enhance consumption of fresh fruits and vegetables in order to improve dietary quality of participants by removing food environment barriers to accessing fresh fruits and vegetables and providing food, nutrition, and cooking education on produce to enhance its consumption	Community-based fresh fruit and vegetable (FV) dietary intervention, titled Eat Fresh; six weeks; pilot study with convenience sample of low-income participants (n = 19) registered for the Food Distribution Program on Indian Reservations (FDPIR) on the Flathead Reservation. Participants received weekly boxes of fresh fruits and vegetables over the 6-week study period that were roughly equal in qu…	Co-designed with a Community Advisory Board of local food and nutrition stakeholders	Food procurement practices (survey), dietary quality (24-h dietary recall and Healthy Eating Index (HEI) score), BMI, blood pressure, and participant perceptions of health (survey).			Participants reported consuming a greater number of types of F&V daily during the intervention; Dietary quality improved during the intervention [based on mean HEI score - but was not statistically significant]; HEI scores for fruit consumption significantly increased from 1.69 (out of 5 points) pre intervention to 2.96 post-intervention. During the intervention, participants generally reported i…	Participants found Eat Fresh moderately challenging to adhere to with the main barriers being access to other ingredients in recipes (39.51% of responses), time constraints to cook (35.80%), and lack of financial resources to buy other ingredients (33.33%)		Recommendations to "inform the co-design of evidence-based interventions in communities for supporting public health": (1) it is important for dietary interventions to be holistic and focus on the whole diet instead of only focusing on the consumption of healthy foods such as FVs; (2) interventions should measure multiple parameters to assess their effectiveness ...; (3) it is important to collab…	Based on findings from this pilot study, the research team and members of the Community Advisory Board have codesigned a more holistic dietary intervention, Healthy and Sustainable Diets for All, to follow Eat Fresh, that takes a place-based approach incorporating themes of sustainable diets and indigenous food systems to support both human and planetary health.	Study highlighted need for holistic dietary interventions and the "shortcomings and unintended consequences" of the lack of a systems approach; co-design critical to ensure intervention is place-based and culturally relevant.
Auditor General of Canada, 2014	Canada	Remote (northern communities)	Aboriginal	Audit		Subsidies (transport)	Audit: to determine whether Aboriginal Affairs and Northern Development (AAND) Canada has managed the Nutrition North Canada program • to meet its objective of making healthy foods more accessible and affordable to residents of isolated northern communities, and • to obtain the information required to allow it to demonstrate that the full subsidy is being passed on to consumers.	Nutrition North Canada [described elsewhere]	Govt	Program management and governance (stakeholder interviews including residents, policy/document analysis)	... although the weight of items subsidised increased by about 25 percent, [AAND] has not managed the Program to meet its objective of making healthy foods more accessible to residents of isolated northern communities as it has not identified eligible communities on the basis of need. Neither has it managed the Program to meet its objective of making healthy foods more affordable as it has not de…					AAND should review community eligibility criteria; require retailers to provide information on profit margins to determine whether retailers are passing on the full subsidy to consumers; conduct and assess compliance reviews.		AAND had not based community eligibility on need, and failure to collect information needed meant the Department could not verify whether retailers passed on full subsidy to consumers.
Australian National Audit Office, 2014	Australia	Remote	Indigenous	Performance audit		Store management	To assess the effectiveness of the Department of the Prime Minister and Cabinet’s implementation of food security initiatives for remote Indigenous communities.	Audit considered implementation of the National Strategy for Food Security in Remote Indigenous Communities, the management of the Community Stores Licensing Scheme and the management of funding programs supporting selected food security initiatives in the Northern Territory.	Govt		Of the five desired actions under the National Strategy for Food Security in Remote Indigenous Communities (the Strategy), only the national healthy eating action plan for remote Indigenous communities has been completed (although this included two actions related to workforce development) [despite a mid-2010 timeframe for completion of all actions] ... the Strategy’s contribution to food securit…		"It is reasonable to expect that the food security initiatives in the NT - the Community Stores Licensing Scheme, SRS grants and the ABA SIP - have made a contribution to food security outcomes." [related to improved access to food]				The evaluation "also identified concerns about the high cost of food in remote community stores, the quality of food sold by takeaway stores and store governance" but no recommendations were made.	There was no evidence the Australian Government's National Strategy for Food Security in Remote Indigenous Communities had made any contribution to food security.
Black, 2014	Australia	Rural (NSW)	Aboriginal (55 low-income families, 121 participating children)	Pre and post		Subsidised fruit and vegetables	Evaluate the impact of a fruit and vegetable (F&V) subsidy program on the nutritional status of a cohort of disadvantaged Aboriginal children living in rural NSW	Participating families [in Clarence Valley] paid $5 for a box containing $40 worth of F&V (or $60 if five or more children in the household) collected from local F&V shop; families could exchange some unwanted F&V for alternative F&V. [Different arrangements in two other communities that subsequently joined the evaluation study: In Coffs Harbour, families received vouchers from the health service…	Aboriginal community-controlled health services	Dietary intake (24-hr recalls); plasma carotenoid and vitamin C levels	In the Clarence Valley and the Nambucca Valley, 70% of families collected 75% or more of available F&V boxes during the follow-up period. (Data not available for Coffs Harbour.)		F&V subsidies improved the nutritional status of disadvantaged Indigenous Australian children: improvements in the levels of biomarkers of F&V intake were consistent with increased F&V intake. "In contrast to the changes in biomarker levels, there were no changes in the self-reported intake of F&V (when using either the 24 h dietary recall or the short dietary questions on usual intake). Furtherm…			A controlled study of subsidised healthy foods is warranted to investigate the cost-effectiveness of this strategy to improve both the nutrition and health of the most disadvantaged families.		Provision of subsidised F&V appears beneficial (improved nutritional status of disadvantaged children in households experiencing food insecurity) - but more standardised/randomised methods needed to confirm (24-hr recall / self-reported intake is not reliable).
Black, 2013	Australia	Rural (NSW)	Aboriginal (55 low-income families, 134 children)	Pre and post		Subsidised fruit and vegetables	Evaluate the impact of a fruit and vegetable subsidy program on short-term health outcomes of disadvantaged Aboriginal children	A weekly box of subsidised fruit and vegetables linked to preventive health services and nutrition promotion at an Aboriginal Medical Service. [As above]	Aboriginal community-controlled health services	Health service/hospital attendance (health record audit); child height, weight, haemoglobin and iron status	In the Clarence Valley and the Nambucca Valley, 70% of families collected 75% or more of available F&V boxes during the follow-up period. (Data not available for Coffs Harbour.)		During program participation the mean annual numbers of visits to any health service for illness, hospital emergency department attendances and oral antibiotic prescriptions were significantly lower.			A controlled trial is warranted to investigate the sustainability and feasibility of healthy food subsidy programs in Australia.		As above.
Blakely, 2011	NZ	Not stated	n=1104 shoppers at 8 supermarkets (23% Māori; 9% Pacific; 68% European/other)	RCT (2x2 factorial); 12-week baseline period, 24-week intervention period and 24-week follow-up phase		Price discounts (+/- tailored nutrition education)	To determine if effects of price discounts and tailored nutrition education on supermarket food purchases (% energy from saturated fat and healthy foods purchased) vary by ethnicity, income and educational qualifications	Supermarket Healthy Options Project (SHOP): a large RCT in which food purchase data were collected prospectively using individualised supermarket electronic scanner sales data. Eligible participants were randomly assigned to receive: (i) price discounts (12.5%) on eligible healthier supermarket foods, (ii) tailored nutrition education promoting purchase of healthier supermarket foods [package of …	Govt (Dept of Public Health); nutrition education co-designed with Māori and Pacific communities	Food purchasing data (collected through handheld barcode scanner system)			Positive association between 12.5% discount on healthier foods and healthier food purchasing (increased by 11%). Price had a weaker and null effect among Māori than among European New Zealanders (but probable that biases e.g. attrition affected Māori more severely). No effect of tailored education on either saturated fat or healthier food purchasing.	... it is possible that the effect of price discounts might have been greater if the list of discounted items was mailed out more frequently, and accompanied by point-of-purchase promotions such as in-store signage. 40% of survey responders (n=166) in the price discount arm ‘only sometimes’ or ‘never’ bought discounted foods, often (52%) because it took too long to sort through the list.		... we recommend the use of a simpler tracking system such as a personalised card that could be scanned at checkout to link individual shoppers to their food purchases [presumed to improve recruitment, and reduce attrition, especially among lower socioeconomic groups].	Authors suggest caution in concluding that price discounts were ineffective among Māori due to limited study power and a number of systematic biases e.g. an attrition or selection bias may have occurred due to most of the recruited Māori and Pacific shoppers being new to the use of the electronic scanner (compared with European/other who were all existing users).	Discount on healthier foods had a weaker effect among Māori than among European New Zealanders
Blue Bird Jernigan, 2019	USA	Rural (Chickasaw and Choctaw Nations of Oklahoma)	Native American (n=1204)	Cluster-controlled trial (in each Nation 2 stores received intervention, 2 were controls; 9 months in Nation A; 12 months in Nation B)		Competitive pricing of healthy ready-to-eat options	To increase healthy food access in two rural American Indian communities	THRIVE: Tribal Health and Resilience in Vulnerable Environments (THRIVE) was a 5-year participatory research study to improve Tribal food environments by implementing healthy makeovers in rural Tribally owned convenience stores in the Chickasaw and Choctaw Nations of Oklahoma. Included offering ready-to eat meals/snacks high in fruit and vegetables, at or below prices of competing foods.	P (CBPAR; tribal-University collaboration)	Self-reported intake of F&V and other selected foods; perceptions of food environment; availability of healthy foods and store environment (adapted components of the NEMS tools)	Overall intervention fidelity was high across strategies in the intervention stores. [Promotional signage was present; fruit, salads, etc. were usually available.]		THRIVE increased both availability and the purchasing of fruit, vegetables and other healthy foods in both Nations. However, F&V intake did not increase from before to after the intervention in either Nation.				One of the most significant study outcomes is the increased demand for and access to healthy foods in both Nations. ... To provide the requested study foods, the food distributors had to make supply changes, and they did so to avoid losing Tribal contracts. The expanded list of healthier options is a policy change that has increased the healthy options available not only to the Tribal convenience…	THRIVE increased both availability and purchasing of fruit, vegetables and other healthy foods in both Nations, but F&V intake did not increase.
Bray, 2014	Aust (NT)	Mostly remote/rural	Mostly Aboriginal	Evaluation (mixed methods including longitudinal survey)	Income management		Evaluation of NT New Income Management (NIM) policy: TOR: 1. provide evidence on the impact on New Income Management on those who are affected; 2. assess whether the reforms were implemented effectively; 3. understand whether NIM is a cost-effective model; so as to 4. inform future government decision-making and social policy formulation for both the wider and Indigenous communities.	Income management was first introduced in the Northern Territory in 2007 as part of the Federal Government’s Northern Territory Emergency Response (NTER). “New Income Management” was introduced in the second half of 2010 to replace the NTER Income Management program, only in the Northern Territory; operationalised largely through the use of the BasicsCard, an EFTPOS card that can be used in appro…	Govt	Longitudinal survey and qual data from people subject to income management; program data; stakeholder views; store transactions; social workers’ case files; ABS data	[First Evaluation Report (July 2012) reported how effectively the measure was rolled out, how the transition from the NTER Income Management to NIM was managed, and the early impacts on individuals, families and communities.]		There was no evidence of changes in spending patterns, including food and alcohol sales, other than a slight possible improvement in the incidence of running out of money for food by those on Voluntary Income Management, but no change for those on compulsory income management. The data show that spending on BasicsCard on fruit and vegetables is very low. // Purchase of fruit and vegetables on Bas…
Briefel, 2021	USA	Rural (Chickasaw Nation)	Households with children eligible for free school meals in 12 counties (n=2,859 at T1; 14% Native American)	RCT	Food provision		Determine whether the Packed Promise intervention reduces child food insecurity in low-income households with children	Each month of the 25-month intervention, for each eligible child, enrolled households could choose from five types of food boxes that contained shelf-stable, nutritious foods ($38 food value) and a $15 check for purchasing fruits and vegetables. Boxes contained shelf-stable foods including 6 protein-rich items, 2 dairy items, 4 grain foods, 4 cans of fruit, 12 cans of vegetables, recipes, and nut…	Community (tribal org), USDA grant	Food security (US HFS module); food consumption (survey)	Intervention required active monthly participation: households had to order their monthly food boxes online or by telephone. Participation rate averaged 61% during the course of the evaluation. [similar to participation rates in WIC (60%) but lower than in SNAP (85%)]		Provision of monthly food box did not significantly reduce children’s food insecurity. The intervention improved adults’ food security at the 12-month follow-up [thus benefiting household as a whole and children indirectly], but this was not sustained at the 18-month follow-up. Packed Promise led to a modest decline of $27 at the first follow-up and $16 at the second follow-up in households’ medi…	Some households might have tired of the choices and participated less often because action was required. Authors also suggest that "lack of impact" may be due to "improving economic conditions in the demonstration area and participation in other nutrition assistance programs among treatment and control groups". // Supplemental food boxes ... do not provide all of the food a household needs for th…				Delivery of nutritious food boxes to low-income households with children in rural Oklahoma did not significantly reduce child food insecurity, although it did reduce adult FI [at 12 months, but not 18 months follow-up].
Brimblecombe, 2018	Australia	Remote (NT)	Aboriginal (adults who identified as a primary shopper for the household; 148 at T1, 73 at T3)	Longitudinal dietary assessment (pre and post)		Price discount (+/- consumer education)	To improve affordability and intake of targeted foods and beverages	The SHOP@RIC study was a multi-component, price discount and in-store consumer education-based intervention strategy, conducted over a 24-week period in 20 very remote Aboriginal communities (where store was managed by ALPA or OBS) in a stepped-wedge randomised trial (10 receiving discount only and 10 receiving both discount and consumer education). A 20% discount on fresh and frozen fruit and ve…	P with ALPA and Outback Stores	Self-reported intake; mediator and moderator variables via interview: pre-intervention (T1), end of intervention (in the last 2 weeks of the 24-week intervention/T2) and post-intervention (24 weeks after intervention/T3)		The SHOP@RIC price discount/consumer education intervention on diet was successful in modifying perceived affordability of both fruit and vegetables while it was applied		It was not strong enough to overcome the constraints of food insecurity, barriers and low self-efficacy to cook and try new vegetables.		... it will be challenging to achieve meaningful dietary improvement in remote Indigenous Australia at a population level without addressing the underlying constraints that reinforce unhealthy dietary behaviours. This requires long-term investment of government and political commitment.		Price discount and consumer education intervention improved perceived affordability of vegetables and potentially fruit, but was not strong enough to overcome other mediators and moderators that constrain behaviour change (e.g. food insecurity, low self-efficacy to cook). Comprehensive approach needed that includes strategies to address high cost of food as well as provide monetary incentive to i…
Brimblecombe, 2017	Australia	Remote (NT)	Aboriginal (20 communities in very remote regions of NT, popn >100, community store managed by ALPA or OBS and no other food outlet within 20km)	Stepped-wedge RCT; 49 week baseline data-collection phase, then 24 week intervention phase, and 24 week post intervention follow-up		Price discount (+/- consumer education)	To improve affordability and intake of targeted foods and beverages	SHOP@RIC study (as above)	P with ALPA and Outback Stores	weekly store sales data; strategies were compared at 24 weeks (end of the discount period) and 48 weeks follow-up (i.e. 24 weeks after the end of the discount period) to usual practice (control comparator = weekly sales data collected during the 49-week period prior to the trial i.e. no-discounts or consumer education strategy)	Complete implementation of the discount promotional materials and consumer education was not achieved in all stores e.g. shelf talkers were not consistently applied in some stores.		Price discount of 20% was associated with positive shift in population level purchases of fruit and vegetables and bottled water, but not diet soft drinks. // Price discount alone was associated with a 12·7% (95% CI 4·1–22·1) increase in purchases in grams of fruit and vegetables combined (primary outcome); and a 19·8% (6·2–35·1) increase after discount had ceased (after vs before); an effect of …	Due to weekly fluctuations in market prices, a discount of only 20% on fresh fruit and vegetables might not always be discernible to the consumer unless advertised. Price tickets (shelf talkers) were not consistently applied in some stores. // Many homes have inadequate storage and food preparation facilities and many residents cannot afford continuous electricity needed for food storage and cook…		Larger discounts might have a greater impact. A price increase (or tax) on sugar-sweetened soft drinks might need to be implemented alongside a price discount to negate the consequential increase in calories purchased and to encourage a reduction in sugar sweetened soft drink consumption. // ... more creative approaches to promoting fruit and vegetables in-store are likely to be needed—such as, r…		Price discount on fruit and vegetables can increase fruit and vegetable purchases. A more intensive intervention with wider reach across the community and a larger dose might increase effectiveness. Including strategies to discourage the purchase of less healthy foods also would have a bigger effect on total diet.
Brimblecombe, 2010	Australia	Remote	Aboriginal (ALPA stores in 10 remote communities)	Interrupted time series analysis (sales over 3 years: before (18-month period) and after introduction (4-6 month period) of income management + 3 month period that coincided with a government stimulus payment, and remaining income-management period.	Income management		Stated aim of income management was to increase money available to "feed, clothe, house and provide for the education of" children of Aboriginal families	Income management regime introduced as part of the Australian Government's Northern Territory Emergency Response (NTER) mandated that 50% of income support and family assistance payments to Indigenous people living in remote areas of the NT, and all of any advances and lump-sum payments, be managed by the government and funds could be used only for items considered essential by the government, su…	Govt	Store sales data (from 10 ALPA stores with retrospective data)			Across 10 stores in the NT, income management had no effect on fruit and vegetable sales or turnover. "Modest monthly increases indicative of inflation were found for all outcome measures before the introduction of income management, except for soft drink sales, which remained constant. No [greater] change ... was seen in the first 4–6 months of income management or for the income-management peri…	[No actual increase in income = no effect on people's spending overall]			8 of the 10 communities were dry	Findings suggest income management is not associated with healthier food and drink purchases; there was a significant increase in store sales during period of government stimulus payment.
Brown, 2019	Australia	Remote (Cape York, Qld)	Aboriginal	Mixed methods; 32 weeks (2 phases)		Store vouchers ($10 fruit and vegetable voucher each time a set minimum amount was spent on fruit and vegetables)	To promote fruit and vegetable purchasing	The Healthy Choice Rewards (HCR) program offered community store customers an incentive of a fruit and vegetable (F&V) voucher to the value of $10 each time a set minimum amount was spent on fruit and vegetables. Two phases of the minimal amount spent were trialled: phase one (15 weeks) required a $20 spend on fresh F&V [frozen, tinned and dried F&V not included] to receive a $10 HCR voucher to b…	Comm (Apunipima Cape York Health Council)	Qual (intvs with customers and store staff), participant observation, weekly store survey, store sales data (pre-post point-of-sale analysis of purchasing)	High acceptability of the program by community, especially for women with children; voucher redemption rates averaged 28.6% (95% CI: 26, 31) for the duration of the study; staff reported needing more support to implement it. Fresh produce displays were impacted by transport issues; infrastructure issues, such as limited equipment to display produce; the hot climate affecting the temperature contr…	28 post program customer satisfaction interviews were completed (82% Aboriginal and Torres Strait Islander); 61% of respondents indicated that HCR encouraged their family to consume more fruit and vegetables	No statistically significant increases in fruit or vegetable purchases were observed in the short time frame of this study. [In fact] "despite including voucher purchases, a 7% reduction in total fruit sales was observed between the two periods, decreasing from 41 to 38 g/person/day (0.27 to 0.25 serves/person/per day), p = 0.01". Non-significant reductions in sales of vegetables and overall food…	Although the HCR program was valued and seen to encourage fruit and vegetable consumption, it was not enough to alleviate the high cost of food. // Other reported challenges to healthy eating included limited access to health hardware such as no fridge to store food at home, limited availability of fresh produce and concerns over quality of this produce by the time it arrives in the community. //…	The highest [voucher] redemption rate (44%) was recorded on a week when project staff were at the store performing cooking demonstrations, raising awareness about the project and assisting with merchandising of fresh produce. // Implementation of the project was strengthened by the existing rapport of project staff with community and regular presence in the community; strong partnerships with ind…	Customers suggested future incentives may be more effective if the reward system was tailored specifically for women with children and used electronic store loyalty cards instead of paper-based vouchers. Other recommendations from the interviews included: increased flexibility of redemption parameters, more support from store staff (such as explaining the voucher and helping determine $10 worth o…		A monetary incentive (store vouchers) was not successful in increasing fruit and vegetable store sales. Voucher uptake could have been improved with stronger promotion and staff and management required more support. Findings reinforced important role of store managers in food supply in remote communities, and need to invest in nutrition prevention workforce to implement interventions and support …
CIRNAC, 2020	Canada	Remote (Northern communities)	Indigenous	Horizontal evaluation			To examine the impacts and design of components of the Nutrition North Canada (NNC) program [and nutrition education initiatives funded by Health Canada from 2012-13 to 2017-18 - not extracted]	The NNC program was introduced in 2011 as an initiative to reduce the cost of nutritious, perishable foods in isolated northern communities, and to better promote nutritious eating; replaced the Food Mail Program, which had operated since the late 1960s. CIRNAC provides a subsidy directly to northern retailers, suppliers, and registered country food processors that apply, meet the program’s requi…		Qual (68 key-informant interviews); literature review; a document and program file review; and analysis of program data	Government communications "have not necessarily resulted in higher awareness or understanding of NNC amongst the affected population".		Evaluation found the program was successful, giving residents in remote and northern communities more access to nutritious perishable food at a subsidized rate. It found greater subsidy was associated with greater consumption of healthy foods. "However, in its current design, while the program reduces and controls the prices of a select number of goods, a typical household of four is able to affo…	General consensus in communities was that the subsidy was having minimal impact on affordability, especially for lower income earners. Socio-economic data analysis demonstrated that affordability "is driven by the economic strength (participation and income) of the community, and not by the subsidy. In other words, while prices are reduced by the subsidy, affordability is not necessarily strength…		There is a need to improve how the Government of Canada helps address the challenges of nutritious perishable food availability and affordability in the North. Northern communities still face numerous barriers contributing to the high cost of healthy food, including geographic isolation and high costs. ... It is therefore recommended that CIRNAC: 1. Work with communities and representatives of In…	CIRNAC responses/commitments - pages 8-10	While subsidy to retailers reduced food prices, the impact on food affordability for households was negligible as affordability is driven by the economic strength (participation and income) of the community.
Cueva, 2018	USA	Rural	American Indian (n=92 households)	Pre and post; surveys at baseline and 3 months after launch (randomised selection of around 20% of community households)		Subsidised healthy food	To promote food security by providing community access to affordable (subsidised) healthy food	MoGro is a mobile grocery store designed to offer the community access to affordable (subsidised) healthy food products; visited community centre twice a week. [Developed in response to community need assessment: 96% of households responding to survey (65% of all households in the community) indicated a need for a mobile grocery store that sold healthy foods] MoGro products and operations were su…	P (CBPAR)	Self-reported food purchasing and consumption behaviours, food availability, food insecurity [questions adapted from the 2005 NHNES food security module], perceptions of impact of healthy food and perceptions of MoGro (household surveys)	MoGro served an average of about 71 customers per visit (range 50 to 104 per visit); estimated 2,500 non-unique individuals participated in community events in conjunction with MoGro visits. Surveyed food items (fresh fruit and "salty snacks") were significantly more available in respondents' homes after the launch of MoGro.	At follow-up, 75% of survey respondents reported that MoGro had changed the foods they bought for their families and 68% indicated that MoGro had changed the ways their families ate. Perceived benefits of healthy eating significantly increased at follow-up.	Percentage of respondents reporting food insecurity decreased for almost all measured indicators; percentage of respondents reporting any measure of food insecurity declined from 57% at baseline to 43% at follow-up (positive but not significant, potentially owing to small sample size). [Marginal benefits detected in Healthy Eating Index scores.]		Community members developed and facilitated complementary activities held in conjunction with MoGro visits, such as cooking classes, fitness events, and farmers' markets, which were "tremendously popular"	[Having reviewed evaluation results] feedback from the CAB, community members, and JHCAIH staff on lessons learned from implementation of MoGro included: a need to identify and include traditional foods, connect with organisations to financially support both operations and customers' purchases, and include wraparound services to involve the community.		A mobile grocery store offering subsidised healthy food resulted in high self-reported positive changes, significant increases in food availability, and decreases in food insecurity.
Dargo, 2008	Canada	Remote	Largely Aboriginal (mostly Inuit)	Program assessment			independent review of the Food Mail Program, commissioned by Minister	Food Mail Program was sponsored by Department of Indian and Northern Affairs, to subsidise a portion of the cost of transporting nutritious perishable and non-perishable foods to remote northern communities.	Govt	Program documentation and administrative data; Dept research; discussions with stakeholders	[Dargo found] no measures established to gauge the performance of the FMP and no information on specific results relating to improving nutrition, health and wellbeing; program burdened with "design, logistical, administrative, accountability, negative resident perception and application issues".	Majority of Northern residents were unaware of the program.	Many residents surveyed felt subsidy was not being passed on adequately by retailers.	Transportation patterns determined by Canada Post may be adding unnecessary costs to price of products; if subsidy was provided to another source, cost of shipments may be reduced, resulting in lower prices. // Having to collect order from airfield was difficult for individual consumers and retailers (lack of vehicles; need for consumers to have a credit card to place individual order; dangerous …		The existing FMP should be "replaced with a new program developed in partnership with retailers. … [to] ensure that [it] is delivered to intended recipients in a much more direct, effective and efficient manner". Also recommended a "new Country Foods initiative" be developed in partnership with Inuit organisations. "Aboriginal leaders feel strongly that the eligible food items should be focused o…
Ferguson, 2017	Australia	Remote	Aboriginal (18 communities in NT and WA; 54 informants)	Explanatory, sequential mixed methods		Price discounts (store)	To increase sales of targeted products by enhancing affordability of grocery products and fruit and vegetables and discouraging soft-drinks	[Evaluation of] four food and beverage price discount strategies implemented by Outback Stores in 2010: 1) Grocery: a reduced mark-up on a range of grocery products, referred to here as shelf (e.g. cereals), refrigerator (e.g. fresh milk) and freezer groceries (e.g. frozen vegetables); 2) Fresh fruit and vegetable point-of-sale scales (F&V point-of-sale scales): for the sale of loose fresh fruit …	Company (in response to community feedback)	Point-of-sale data (aggregated monthly per store); Qual: key informant interviews, store observation, documents	An assessment of product unit prices provide evidence that the discount strategies were applied as intended in nearly all stores. Varying levels of use of promotional materials.		No effect from price discounts: "no discernible impact of the discounts on groceries, fresh fruit and vegetables and diet soft-drinks on store sales/ turnover was detected". There was a non-significant reduction of diet soft-drinks.	Lack of discount promotion and magnitude were barriers limiting the impact of these strategies. [Promotional materials were used in a limited way or not at all in stores; store staff did not promote discount if they felt it was not of sufficient value or for short duration.]	In-store promotion of discounts and healthy eating, and store infrastructure supported strategy implementation.	For food pricing policy to be effective in this context: i) magnitude (including ‘price threshold’), duration and promotion must be considered in design; ii) customers, store owners and staff should contribute to design to ensure it is valued; and, iii) monitoring of implementation should occur. // Interviewees recommended complementary activities to promote uptake of the discounted products incl…	Most non-Aboriginal participants commented that discounts specifically on fruit and vegetables would have no impact on sales; conversely most Aboriginal participants believed they would.	Impact of price discount was limited by insufficient promotion and magnitude. Price discounts of 10% = no discernible effect was evident, "due to inadequate design and communication of discount promotion, and probably inadequate magnitude of discount". Price discount needs to be of a size considered to be of value, particularly by the store staff who would promote it. Better promotion was identif…
Galloway, 2017	Canada	Remote (northern communities)	Aboriginal	Monitoring and evaluation	Retail subsidy		Nutrition North Canada (NNC) is a retail subsidy program implemented in 2012, designed to reduce the cost of nutritious food for residents living in Canada’s 128 remote, northern communities. [Study was in response to public engagement initiated by Minister for Indigenous and Northern Affairs to inform improvements to Canada's food subsidy policy; it was designed to provide independent and compre…	NNC subsidises the freight costs borne by retailers and other suppliers who ship perishable, healthy food to remote northern communities [reliant on air freight shipments for perishable food supply]. In eligible communities [determined by volume of food received], retailers who record retail sales of items from a Health Canada approved list of healthy, perishable foods may receive subsidy payment…	Govt	Publicly available data including fiscal reports, quarterly reports on food basket costs, retailer compliance reports; reports of internal and external evaluations of program; annual price reports; media reports	[Study reports lack of program responsiveness and inequities in availability and affordability of food] NNC lacks price caps or other means of ensuring food is affordable and equitably priced in communities. Gaps in food cost reporting constrain the program’s accountability. From 2011–15, no adjustments were made to community eligibility, subsidy rates, or the list of eligible foods in response t…		The existing retail subsidy does not ensure northerners have access to nutritious, healthy food in a manner that is fair and equitable across regions and communities. Food prices are high, and there is a consistent pattern of price inequities (higher in the territories) that is not alleviated by current subsidy rates. Average per capita weight of subsidised foods is consistently higher in Nunavut…	Lack of retail competition in small communities [many communities have only one or two stores] // Both the volume and cost of nutritious food delivered to communities is highly variable and dependent on factors such as retailers’ pricing practices, over which the program has no control. [There is no provision within the subsidy to prevent retailers pricing subsidised food on "factors other than j…		Given the limited competition in most northern communities, ... current subsidy requires both a more rigorous system of retailer accountability and a strong regulatory framework for food pricing. The challenge is to determine whether these mechanisms can be incorporated into a subsidy model whose driving ethos is based on a market competition.	A 2015 report by the Nunavut Food Security Coalition called for INAC to revise the eligible foods list to better reflect the preferences and food habits of northerners.	A market-driven retail subsidy assumes a competitive marketplace - which does not exist in most rural communities that have one or two stores; a "more rigorous system of retailer accountability and a strong regulatory framework for food pricing" (i.e. price caps/other means of ensuring food is affordable?) are required.
George, 2021	USA	Navajo Nation	Matched sample (71 stores; 51 in Navajo Nation and 20 in border towns)	Observational (store survey; follow -up of validated survey implemented in 2013)		Tax (unhealthy foods) and tax waiver (healthy)	To measure changes in pricing and food availability in stores on the Navajo Nation following the implementation of the HDNA	The Navajo Nation Healthy Dine Nation Act (HDNA) (2014) combines a 2% tax on foods of ‘minimal-to-no-nutritional value’ (applied at point of sale) and waiver of (then) 5% [now 6%] sales tax on healthy foods (including water, fresh fruits and vegetables and nuts). [The goal of the tax is to promote healthier diets and provide new revenue for local community wellness projects.]		Store location, type, whether healthy foods or HDNA were promoted, food pricing and availability (NEMS-S tool adapted for the Navajo Nation)	71% of stores had 3+ fruits and 65% had 3+ vegetables available; more healthy eating promotion in 2019 (cf 2013) and more stores offered traditional food		Since 2013, after adjusting for inflation, average cost per item of fresh fruit had decreased by 13% in Navajo stores and increased in border stores, resulting in comparable prices in Navajo and border stores in 2019.				"While ... international examples exist of unhealthy food taxes [refs for studies of taxes in Hungary, Denmark, Mexico], the HDNA is the first-ever tax on unhealthy foods in the U.S. and any tribal or indigenous nation worldwide with a rural population at high-risk for common chronic diseases."	Improvements in prices and varieties of healthy produce increased in stores following implementation of a 2% tax on unhealthy foods and waiver of 5% sales tax on healthy foods ["although not necessarily linked"]
Gordon, 2017	USA	Multiple	42,000 households across 14 sites, including two Tribal nations (Cherokee Nation and Chickasaw Nation)	Random-assignment demonstration. Grantees (eight states and two Indian Tribal Organizations) selected school districts serving many low-income children.	Food assistance		To inform food assistance policy and describe how demonstrations using WIC and SNAP models differed in benefit take-up and impacts on food security and children’s food consumption.	The Summer Electronic Benefit Transfers for Children (SEBTC) demonstration piloted summer food assistance through electronic benefit transfers (EBTs), providing benefits either through the Special Supplemental Nutrition Program for Women, Infants, and Children (WIC) or the Supplemental Nutrition Assistance Program (SNAP) EBT. Grantees provided selected households with benefits worth $60 per child…	Govt	Children’s food security (USDA food security scale) and food consumption (food frequency questions)	In WIC sites, benefit-group households redeemed a lower percentage of SEBTC benefits than in SNAP sites		Benefit groups in both sets of sites had large reductions in very low food security (VLFS) among children, relative to no-benefit controls; VLFS was about one-third lower for households offered SEBTC. Impacts of SEBTC overall on food insecurity among children also were large and statistically significant in both WIC- and SNAP-model sites. Children receiving benefits consumed more healthful foods,…		The larger impacts in WIC-model sites on consumption of food groups that children need are consistent with a WIC food package that included dairy, whole grains, and fruits and vegetables. SNAP benefits could be used to purchase sugar-sweetened beverages, but SEBTC WIC benefits could not.	Results "suggest the WIC SEBTC model deserves strong consideration".	Program context: School-based nutrition assistance programs, such as the National School Lunch Program and School Breakfast Program, play a major role in federal efforts to reduce FI among children. During the school year, these programs serve meals for free or at a reduced price (FRP) to children from households with incomes at or below 185% of the poverty level. However, subsidized meals are le…	Cash benefits (EFT) to address summer [school holiday] gaps in access to food for children in low income households significantly reduced rates of very low food security. Impact on dietary intake (consuming more F&V, dairy and wholegrains and less SSBs and added sugars) were twice as large for children in sites where benefit could only be used for specified foods.
Ichumar, 2018	Australia	Rural (WA)	Aboriginal (2 schools with high Aboriginal student populations)	Process and documentary review	Food (school breakfast program)		Foodbank WA established the School Breakfast Program to support schools throughout WA to provide free breakfast and emergency meals to students [lack of food in household was one identified reason a high % of students were not consuming breakfast daily]	[Provision of breakfast and 'emergency' meals + nutrition education and development of food preparation skills] Schools are accredited through a process which involves provision of general guidelines regarding the minimum operational requirements including space, human resources and equipment needed to run a SBP.	NGO	Stakeholder experiences and satisfaction with program; program operations (via observation and document review)	[No 'reach' data reported] No health education was evident during observation of both of the SBPs, and in the regional school no information, education and communication materials were found within the SBP premises. In both schools children were not involved in any activity of food preparation. Stock shortages of some items occurred.		[No specific data reported]	[List of "identified challenges" and recommendations included in Table 2] Of relevance, an identified challenge was "Poor stock maintenance resulting in shortage or oversupply of staple food items"; Recommendations in response: Better induction and training of school staff on policies and procedures of Foodbank WA and on ordering and stock management. Schools identify a contingency budget for pur…		"… it is important that the overall aim of an integrated SBP that addresses the nutrition, education and psychosocial needs of the children is realised in a way that ensures it is holistic and not paternalistic".		School Breakfast Programs in WA provide food to children who do not have breakfast due to lack of food in household; limited resources (e.g. operated by teachers volunteering time) mean little or no nutrition education/other impacts.
Indigenous and Northern Affairs (INAC), 2009b	Canada	Remote (Northern Communities)	Aboriginal	Mixed methods		Subsidies (transport)	Summative Evaluation [to assess effectiveness and impact] of INAC’s Food Mail Program	The Food Mail Program (FMP) was a federal program that covered part of the transportation costs of shipping nutritious, perishable food and other essential items to isolated northern communities.	Govt	Document and literature review, statistical and econometric analyses, expert panels, key informant intvs, community case studies			Evaluation concluded that FMP provided eligible food items to northerners at prices that were more affordable than would otherwise be the case. However, while food prices were reduced, they were still too expensive for many individuals who are underemployed or unemployed and dependent on social assistance. Increased subsidy rates for priority perishable foods (e.g., vegetables, fruit, eggs, etc.)…	While food prices are lower as a result of the FMP subsidy, food is still not affordable for many northerners, especially those depending on social assistance. Payment amounts do not match cost of living increases nor do they take into consideration fluctuations in food prices (as a result of access – summer roads versus fly in during the winter). The FMP subsidy does not address the adequacy of …		[Included:] 8. Engage Aboriginal organizations in reviewing and revising the FMP eligibility list to help ensure items are culturally appropriate. 9. Improve access to direct/personal orders for Aboriginal individuals and institutions (e.g., day care centre) so as to maximize their resources. 10. Support local, sustainable complementary initiatives (e.g., community freezers, community gardens, in…		[FMP was subsequently replaced by NNC]
Indigenous and Northern Affairs (INAC), 2009a	Canada	Remote (Northern Communities)	Aboriginal	Mixed methods		Subsidies (transport)	Review of program efficiency and effectiveness [separate process to above]	The Food Mail Program [was] a Government of Canada program that paid part of the cost of shipping nutritious perishable food and other essential items by air to isolated northern communities [n=135] that are not accessible year-round by road, rail or marine service.	Govt	[Not described, other than "reviewing all previous studies and undertaking new ones"]	Costs of the FMP increased on average 12% per year between 1996 and 2006 due to rising transportation costs and increased demand; making it "considered by some to be unsustainable".		Review found the program had been successful in lowering the price of food in participating communities and had had an important impact on economic activity in the communities served. [Evaluation of impacts on health and nutrition "would require greater financial and human resources".] // One study estimated that without the Food Mail Program 12 of 16 communities would have the majority of the po…	Eligible communities that do not use the program make this choice because air cargo rates or other options for securing food delivery to the community are generally cheaper than Food Mail rates or more convenient. Retailers find the additional administrative burden of splitting their shipments into eligible and ineligible goods too great, considering the savings they would achieve for eligible go…		Recommendations to improve efficiency and effectiveness and reduce costs included: • Updating the list of eligible foods according to Health Canada’s nutrition guidelines; • Developing a retailer agreement to improve Program visibility and accountability; • Eliminating personal orders to improve retailer purchasing power; • Equalizing shipping rates between provinces and territories for the shipm…	Increased economic activity produced by the FMP partly offset its cost (although most benefits through govt purchasing of air transportation services and program administration, occurring outside the northern communities). // Review includes exploration of possible alternate means of providing access to healthy and affordable food in isolated communities, including transfer [of program to another…
Jones, 2020	USA	Navajo Nation	American Indian (243 Navajo children <=6 years)	Programmatic evaluation	Vouchers		Assess impact of a fruit and vegetable prescription program on the health outcomes and behaviours of participating children and household food security	The Navajo Fruit and Vegetable Prescription (FVRx) Program. Families attended monthly health coaching sessions where they received information about healthy nutrition and participated in food demonstrations, etc. and vouchers redeemable for fruits, vegetables and healthy traditional foods at retailers participating in the program. Vouchers were valued at US$1 per household member per day, with a …	P - local healthcare providers and a local non-profit org	Child and household data (survey); F&V consumption (survey); food security (USDA Food Security Questionnaire); child height and weight	243 participants between May 2015 and Sept 2018; estimated reach (based on reported household size) of 1278 beneficiaries; 65% of children retained in program at 6 months		Households reporting adequate food security increased from 18% at intake to 35% at program completion; 65% of households remained food insecure at program completion.		Criteria for participating retailers: a) located on the reservation or, if adjacent to the reservation, strengthens local food systems by stocking local produce and/or traditional foods; and b) stocks a minimum threshold of healthful produce based on [ ] recommendations for small retail stores. To help stores achieve these criteria, [this program] implemented the Healthy Navajo Stores Initiative …		Children's health outcomes: Increased fruit and vegetable consumption in children >7 years of age. Among children who were initially overweight or obese, 38% achieved a healthy weight after 6 months.	Fruit and vegetable prescription program that included vouchers to purchase fruit/vegetables/healthy traditional foods significantly increased the proportion of participating households reporting adequate food security. [Authors note it's not possible to isolate or directly attribute the observed changes to vouchers, nutrition education, or the combination of both.]
Lee, 2016	Australia	Remote (Central Australia)	Aboriginal	Time series		Price subsidies (store); store policies	To examine the impact of efforts to improve nutrition on the Anangu Pitjantjatjara Yankunytjatjara (APY) Lands from 1986, especially in Mai Wiru (good food) stores.	Various approaches to improve nutrition on the APY Lands between 1986 and 2016, including Mai Wiru stores' nutrition policy (which includes cross-subsidisation of cost of healthy foods with less healthy items).		Food prices and availability (Market Basket surveys and historical data); apparent community dietary intake (store turnover and historical data); compliance with store nutrition policies (survey)			Since 1986: decreased intake of sugar; increased availability and affordability of healthy foods (particularly fruit and vegetables). Affordability of a healthy diet had significantly improved (down from 80% of average family income, but still more than 50% of disposable income of a welfare-dependent family living on the APY Lands).	Despite concerted efforts and improved availability and affordability of healthy foods, increased supply and intake of discretionary foods = decrease in total diet quality overall				Remote stores' nutrition policy, particularly cross-subsidising cost of healthy foods, contributes to improved affordability of healthy foods, particularly fruit and vegetables.
Magnus, 2018	Australia	Remote	Aboriginal	Cost-effectiveness modelling		Price discounts	Estimate the cost-effectiveness [in relation to health outcomes] of a 20% price discount on healthy food and beverages with and without consumer nutrition education	SHOP@RIC study (as above)		Food sales data; published mortality, disease and risk factor data; costs of intervention; cost-offsets			[Final health outcomes were measured in DALYs averted as a result of increases in grams of fruit and vegetable consumption, dietary sodium and estimated impact on average population BMI over 12 months.] Compared to current practice, a 20% discount on fruit, vegetables, artificially sweetened softdrinks and bottled water, with or without consumer education, cost more money without leading to healt…					A 20% discount on fruit, vegetables, artificially sweetened soft drinks and bottled water, with or without consumer education, cost more money without leading to health gain i.e. offered poor value for money. Authors note there may have been non-health benefits such as improvements in food security and self-efficacy, which were not able to be captured in this quantitative economic analysis.
Magnus, 2016	Australia	Remote	Aboriginal	Cost-effectiveness modelling		Price discounts	To estimate the cost-effectiveness of fiscal measures applied in remote community food stores for Aboriginal Australians.	Six price discount strategies on fruit, vegetables, diet drinks and water were modelled - 20% discount in the price of: 1) all fruit (fresh, dried, frozen and tinned); 2) fresh vegetables only; 3) all vegetables (fresh, dried, frozen and tinned); 4) all F&V; 5) diet drinks and water; and 6) all F&V, plus diet drinks and water. The nutrition education strategy modelled was a low-cost, population-l…		Food sales data, published price-elasticity data and population health status indicators			All fiscal strategies had a positive impact on diet quality resulting in a net reduction in sodium intake and energy density per person. // While dietary change was small, five of the six price discount strategies were estimated as cost-effective, below a $50,000/DALY threshold.			Offering price discounts on healthy food and beverages appears to be a potentially cost-effective way to improve Aboriginal and Torres Strait Islander population health.	"The proposed nutrition education program was cost-effective only when combined with the concurrent discount on F&V, diet drinks and water"	Modelling indicates food price discount strategies (20% discount on healthy food and beverages) could improve diets and reduce mortality from diet-related diseases and are cost-effective.
McLaury, 2016	USA	Rural (reservations in Washington State)	American Indian	Secondary analysis of program data	Vouchers		Estimate CVV redemption among reservation and non-reservation WIC clinics in Washington State, and examine differences in CVV redemption between reservation-based WIC clinics that have and do not have supermarkets located on the reservations.	Cash-value vouchers (CVVs) for purchasing fresh fruits and vegetables were added to WIC food packages from 2006 to encourage consumption of these foods [monthly values of $6 for children and $10 for pregnant, breastfeeding, and postpartum women, at the time]	Govt	Checks issued and redeemed per clinic (program data); food access and nutrition environments (market basket survey data from previous study)			Reservation-based WIC clinics had significantly lower CVV redemption compared to non-reservation-based clinics (65 vs 81%); no differences in CVV redemption between WIC clinics on reservations with supermarkets and those without.	Authors suggest results are consistent with "the literature on barriers to CVV redemption in general and limited food access in the American Indian population in Washington State more specifically" e.g. negative interactions with cashiers, variability between stores in the enforcement of CVV redemption rules, and embarrassment when using CVVs. In Washington State, barriers among WIC participants …		More research is needed to determine the causes around low CVV check redemption, including the use of geographic information system data to determine exact locations of stores and WIC clinics, as well as socioeconomic and cultural barriers to CVV redemption within the reservation setting.	Authors acknowledge "study lacks qualitative input from participating tribes and tribal community stakeholders. Future research must engage the broader tribal community, which could lead to greater insights into shaping tribally led approaches to changing the food environment across Indian Country"	Voucher for fresh fruit and vegetable purchases increased F&V consumption among WIC participants, but not tribal WIC participants ("for unclear reasons")
Mucioki, 2018	USA	Rural, remote and urban (reservations in the Klamath River Basin)	Native American (members of the Karuk, Yurok and Klamath Tribes in the Klamath River Basin; n=151 using FDPIR, 275 using other food assistance, 242 not using food assistance)	Case study	Food provision; TF con		Examine the Food Distribution Program on Indian Reservations (FDPIR) to identify opportunities and challenges to achieving food security for its clientele	FDPIR provides a monthly box of US Department of Agriculture foods [purchased to meet the nutritional standards recommended by the Dietary Guidelines for Americans] to low-income, rural Native Americans. While the USDA purchases and ships FDPIR foods, ordering, storage and distribution (and provision of nutrition education) is the responsibility of Indian Tribal Organizations (ITOs) and three sta…	Govt	Key informant interviews; focus groups (recipients); interviews with tribal cultural practitioners; food access and food system use (household survey)	[If the FDPIR food package is evaluated using FAO food security measures] "we find they fall short in meeting international standards for quality, access, availability, nutritional value, and cultural appropriateness". // Survey respondents overwhelmingly desire more fresh fruits and vegetables, as well as traditional foods in the food package. Results suggest there is a surplus of simple carbohy…		FDPIR food boxes are "essential to the food security and survival of many vulnerable and low-income Native American households, yet Native communities continue to suffer from high rates of diet-related diseases and food insecurity and poor access to traditional foods".	Clients reported receiving mouldy fruits and vegetables, or none at all. "These challenges are exacerbated by client transportation issues as well as unreliable delivery systems to remote parts of the region." Low-income elderly SSI recipients are ineligible to receive FDPIR food packages, "a policy constraint that is resulting in grave food insecurity consequences among some tribal elders".		Policy recommendations to better support food security and sovereignty in Native American communities include: • Think beyond the (commods) box in programming designed to reduce food insecurity such as enabling hunting/fishing and gathering rights and augmenting federal funding for cultural lands and fisheries restoration to restore the quality, availability and abundance of traditional foods. • …		FDPIR food boxes are essential to the food security and survival of many vulnerable and low-income Native American households; hindered by unreliable delivery systems to remote areas; amount and frequency of delivery of fresh fruits and vegetables need to be increased.
Naylor, 2020	Canada	Remote (Nunavut)	Aboriginal	Econometric		Food retail subsidies	To assess the magnitude of the pass-through rate of the Nutrition North Canada program in Nunavut. [i.e. determine "how does a dollar spent by the federal government, which is given directly to retailers in Nunavut, affect final prices for consumers?"]	[Analysis of Nutrition North Canada program] Through NNC the Canadian Govt subsidises food retailers in the 25 remote communities in Nunavut. Retailers are required to pass the full subsidy on to consumers. Unlike SNAP, it applies to all consumers in a geographic region regardless of income; the food subsidy is given directly to the retailer. There is a wide range of subsidy rates for individual …		Published food price data (Nunavut and Ottawa for comparison)			Key finding ... is that a dollar increase in the subsidy level is associated with an approximate reduction of a dollar in terms of the final food price, i.e. the Nutrition North subsidy appears to reduce prices to the end consumer. // Average prices in Nunavut are higher than those in Ottawa for all food items, whether they are subsidized or not. // Results "cannot be viewed as an endorsement of …		Larger population levels are associated with higher pass-through rates and we believe this is likely an indication of the presence of economies of density. // Since one of the most substantial cost drivers in food retail in Nunavut is the cost of air transportation, the primary mode of transporting food to the communities, economies of density in air transportation may be particularly relevant.	Nutrition North Canada is in a position to lower food prices even further by increasing the amount of the subsidy provided. NNC may also target the subsidy to the specific food items desired by households that view themselves as food insecure.	Two primary food retail companies account for 46 of the 52 food stores in Nunavut.	Food prices in remote regions appear to be reduced by providing subsidies to food retailers - likely because of competitive pressure, or the effectiveness of institutions in enforcing contracts between the government and food retailers.
Ni Mhurchu, 2010	NZ	Urban, regional (3 cities)	n=1104 shoppers at 8 supermarkets (23% Māori; 9% Pacific; 68% European/other)	RCT (2x2 factorial); 15 months (12-week baseline period, 24-week intervention period and 24-week follow-up phase)		Price discounts	To evaluate the effect of price discounts +/- tailored nutrition education on supermarket food and nutrient purchases	Supermarket Healthy Options Project (SHOP): RCT in which food purchase data were collected prospectively using individualised supermarket electronic scanner sales data. Eligible participants were randomly assigned to receive: (i) price discounts (12.5%) on eligible healthier supermarket foods, (ii) tailored nutrition education promoting purchase of healthier supermarket foods [package of printed …	As above	Food purchasing data (collected through handheld barcode scanner system)			Price discounts had a significant effect on food purchases at 6 months, with individuals who were randomly assigned to receive discounts buying an average of 0.79 kg/wk more healthier products than those not randomly assigned to receive discounts, including 0.48 kg/wk more fruit and vegetables (increases of 10–11% from baseline in response to a 12.5% price decrease). Effects were sustained at 12 …	"Unsophisticated method" of providing information on price discounts via a printed mailed list of 1032 eligible products was "likely to have had less effect on shopping behaviour than pricing promotions" such as in-store signage and shelf-talkers. Of the 166 (40%) participants randomly assigned to receive discounts who only sometimes or never bought discounted foods, the reason given by most (52%…		"Further work is needed to determine how to augment the effect of pricing strategies on healthier food purchases to achieve a corresponding positive effect on nutrient purchases."	[Authors note that participants also shopped at other retail outlets, therefore] scanner sales data reflect about half of all household food purchases.	Price discounts had a sustained (6 months post-intervention), albeit small, effect on fruit and vegetable purchases.
Pindus, 2016	USA	National (tribal lands)	Native Americans; n=1,053 households participating in FDPIR (nationally-representative sample)	Mixed methods	Food provision		Review of the FDPIR [article presents findings of review conducted for the US Department of Agriculture]	The Food Distribution Program on Indian Reservations (FDPIR) - provides monthly food packages (perishable and non-perishable) to low-income households living on Indian reservations, on tribal lands, and in Alaska Native villages and to American Indians residing in designated areas near reservations or in the state of Oklahoma. Distribution centres are located in the tribal areas they serve [makin…	Govt (USDA)	Household demographics and income (FDPIR records); program participation and food access (survey and research atlas) and food insecurity (measure); program operations (observation and discussion groups)			Although intended as a supplemental food program, FDPIR was the only source of food for 38% of participants, and 34% of households experienced low food security. About 22% of FDPIR households experienced very low food security.	For many participants, traveling to FDPIR site was difficult, most commonly because of lack of care or other means of transportation, or cost of gas/other travel costs. // Changing demographics e.g. increase in number of elders, decrease in children, and increase in proportion of one-member households participating in FDPIR identified by authors as rationale for changes to food provided (e.g. mor…		Expanded supplemental assistance and/or alternatives to retail stores should be considered. Partnerships enhance capacity in Indian country and can improve food access [e.g. by providing transportation, offering food delivery at the community level, encouraging home gardening and expanding farmers' markets]		Food provided should be regularly reviewed to reflect demographic changes and community needs. Multisector partnerships are needed to facilitate access to healthy food for low-income people alongside government nutrition assistance programs.
St-Germain, 2019	Canada	Remote (Nunavut)	Indigenous; n= 3250 households in 10 largest communities of Nunavut	Interrupted time series regression analyses		Subsidies	To determine whether introduction of NNC was associated with changes in rates of self-reported food insecurity	Nutrition North Canada (NNC) is the government's retail subsidy focused primarily on perishable, nutritious foods and transferred directly to southern suppliers and northern retailers, who are expected to pass on the full subsidy to consumers at the point of purchase	Govt	Household data (annual Community Health Survey data); food insecurity (18-item HFSS Module)			"Food insecurity was a pervasive problem in Nunavut before Nutrition North Canada, but it has become even more prevalent since the program was implemented." Prevalence of household food insecurity was 33.1% in 2010 (the year before launch of NNC), 39.4% in 2011 (the year of the launch) and 46.6% in 2014 (the year after full implementation).	A possible explanation for increasing FI may be "program's focus on perishable, nutritious foods and the exclusion of most non-perishable foods and all non-food items … may have prevented households from improving their access to food and, in some cases, worsened their access to food, insofar as the prices of common non-perishable foods and essential items rose".			Authors suggest the retail subsidy may have primarily stimulated demand among households that could already afford perishable, nutritious foods and increased food-access inequality (and FI) of those who could not, because non-perishable foods and non-food essential items were no longer subsidised [previous Food Mail Program consisted of air freight transportation subsidy on numerous perishable an…	Retail subsidy on perishable, nutritious foods only could increase food-access inequality and food insecurity for the most economically vulnerable households. [NNC may have lead to greater consumption of subsidised foods by more affluent, while worsening food access for economically vulnerable households because of removal of subsidy for common non-perishable foods and essential items].
Thompson, 2012	Canada	Rural (Northern Manitoba)	First Nations: 14 rural communities: 7 with best practices in food programming, 7 with limited uptake in food programming; randomised selection of households	Participatory; Analysis	Food production		To assess the impacts of food-related activities in rural Canadian communities on sustainable livelihood assets, food sovereignty and food security.	Country food programs are organised initiatives that support people living off the land in order to feed the local community. "Country food" refers to mammals, fish, plants, berries and waterfowl/seabirds harvested from local stocks. [Examples of programs include: Nelson House Country Food Program in Manitoba employs people to hunt and fish and distributes traditional wild food to community membe…	Community	Community food assessment (participatory; observation, tours, interviews); food costs (NNFB survey); food security (survey: 553 households in 14 communities)		NHFI - financed about 100 freezers in communities surveyed, increased number of gardens and number of greenhouse installations [previously reported by Thompson 2010]	According to logit models, sharing country foods has a stronger relationship to food security than either road access to retail stores in urban centres or increased competition between stores. // Country foods program is related to better food security. Unlike food from food banks (not present in rural communities in Northern Manitoba), "country food is prestigious in receiving food that is nutri…			To improve food security at the regional level in the long-term, government investment is needed to improve infrastructure in Northern communities (e.g. roads, safe water systems, housing and public transit). Food-related interventions are badly needed but their impact on food security, food sovereignty, and sustainable livelihoods should be considered from an Indigenous worldview. // Agricultura…	[From Thompson 2011 (more descriptive): "Food-related CED is different than sustainable agriculture or anti-hunger campaigns, seeking local capacity building and empowerment to resolve issues of poverty, hunger and inequality"; it "decommodifies a portion of food production and/or distribution withdrawing it from the capitalist market". // "Manitoba's northern Aboriginal communities are widely re…	In rural Canada, food programs that enable sharing of traditional foods improve food security more than other variables (such as access to stores).
Williams, 2021	USA	Rural (Chickasaw and Choctaw Nations of Oklahoma)	Native American (2 Nations; in each 2 stores received intervention and 2 controls)	Cluster-controlled trial		Competitive pricing of healthy ready-to-eat options	To increase healthy food access in two rural American Indian communities	The THRIVE healthy retail intervention was designed to increase availability, variety, and convenience of ready-to-eat FV using the four Ps framework of product, placement, promotion, and pricing of healthy foods throughout the stores. The primary pricing strategies focused on offering healthy meals (e.g., salads) and healthy snacks (e.g., FV cups) at or below prices of competing foods, such as h…	P (CBPAR; tribal-University collaboration)	weekly sales data (over the first 6 months of intervention); FV basket included all fresh, canned, and dried FV sold at stores; fruits, vegetables, and salads (FVS) basket included all FV items as well as all salads sold			Mean weekly FV basket sales rates were higher in intervention stores than control stores in both Nations. Mean weekly FVS baskets sales were significantly higher in intervention stores than control stores in one Nation and were higher, but not statistically significant, in intervention stores in the other Nation. Total sales remained steady throughout the intervention period.	Mean weekly sales differed by Nation, which may be a reflection of differences in the implemented intervention and how individual store managers implemented the intervention. // ... the intervention in Nation A relied more on promotion of healthy foods, while Nation B promoted healthy foods and added more healthy foods to their inventory. The implications of a declining effect of the intervention…		Healthy retail interventions in tribal convenience stores, where many Native Americans living in rural areas shop due to scarcity of grocery stores, could improve diet-related disparities without reducing total sales. In order to sustain higher FV sales rates, promotions may need to be updated periodically to remind and keep shoppers interested in making healthy purchases.	[differences to nontribal convenience stores include:] all convenience stores are owned and operated by the Tribal Nations, employees are employed by the Tribal Nations, and all revenue generated is used for operations, health, and social service initiatives across the Nations. ... tribal citizens receive a discount on all purchases made within the stores.	Retail intervention in which stores provided ready-to-eat fruit and veg [healthy meals (e.g. salads) and healthy snacks (e.g. FV cups] at or below prices of competing (unhealthy) foods increased FV purchasing without reducing total sales (increased FV sales as a proportion of total sales). Declining effect of the intervention over time suggests the need for healthy food promotions to be regularly…
